# Supplementary material for: The Role of Nanoparticles in Therapy of Real-World Patients with Pancreatic Cancer: A Scoping Review
Source: Cancers (Basel). 2025 May 21;17(10):1726. doi: 10.3390/cancers17101726 (PMC12109742; doi:10.3390/cancers17101726)
Supplement: Supplementary file 1 [file cancers-17-01726-s001.zip]

Archive with 1 entries (1 files):
- cancers-3616380-supplementary.pdf
